# Supplementary material for: Assessing mental health service user and carer involvement in physical health care planning: The development and validation of a new patient-reported experience measure
Source: PLoS One. 2019 Feb 13;14(2):e0206507. doi: 10.1371/journal.pone.0206507 (PMC6373938; doi:10.1371/journal.pone.0206507)
Supplement: S1 Table — (CSV) [file pone.0206507.s001.csv]

Gender	WhatisyourethnicgroupPleaseTICKONEbox	Q1AreyouaServiceuser	Q1AreyouaCarer	Q1AreyouaBothaserviceuserandacarer	Q2Haveyouorthepersonyoucareforeverreceivedacareplan	Q3MycareplanincludesinformationaboutmyphysREC	Q4IknowwhoreadsthephysicalhealthRECOD	Q5ThecareplansaysthingsaboutmephysicalhealthREC	Q6ThecareplansaysthingsaboutmyphysicalheaREC	Q7IwasnotinvolvedinpreparingthephysicalheREC	Q8ThepurposeofincludingphysicalhealthinformREC	Q9PhysicalhealthinformationinmycareplanchaREC	Q10IamsatisfiedwiththeamountofphysicalheaREC	Q11IamsatisfiedwiththetypeofphysicalhealREC	Q12IunderstandwhatphysicalhealthinformationREC	Q13Mycareplangivesdetailsofmyphysic	Q14ThephysicalhealthinformationinmycareplREC	Q15MythoughtsaboutmyphysicalhealthareinclREC	Q16PhysicalhealthreviewsarecarriedoutinatREC	Q17IamhappywithallofthephysicalhealthinfREC	Q18.IaminvitedtocareplanningmeetingstodisREC	Q19ThedetailsofthephysicalhealthinformationREC	Q20IamsatisfiedwithmyinvolvementinphysicalREC	Q21DecisionsaboutphysicalhealthcareareexplaREC	Q22ThephysicalhealthinformationinmycareplaREC	Q23MypreferencesforphysicalhealthcareareinREC	Q24ThephysicalhealthinformationinmycareplaREC	Q25MyphysicalhealthneedsarenotmetbymycarREC	Q26ThecareplanhashelpedmeprepareforfutureREC	Q27InformationinmycareplanhashelpedmetomREC	Q28ThecareplanaddressesimportantphysicalheaREC	Q29IfeelIcouldsayifIhadanydisagreementsREC	Q30IfeelIhaveownershipoverthephysicalhealREC	Q31IwasgivenacopyofthephysicalhealthinfREC	Q32StaffinvolvedinmyphysicalhealthdiscussioREC	Q33ThephysicalhealthinformationprovidedinmyREC	Q34ThephysicalhealthinformationprovidedinmyREC	Q35ThewordsandtermsusedinthephysicalhealtREC	Q36IfeelcomfortableattendingdiscussionsaboutREC	Q37MyopiniononmyphysicalhealthisvaluedbyREC	Q38PhysicalhealthinformationinmycareplanisREC	Q39PhysicalhealthinformationinmycareplanisREC	Q40ImportantphysicalhealthcaredecisionsareeREC	Q41IwasaskedwhatIwantedinthephysicalhealREC	Q42IamresponsibleforwhatgoesintothephysicREC	Q43ThecareplancatersforalltheimportantaspREC	Q44ThecontentofmyphysicalhealthcareplanisREC	Q45IreceiveadequatephysicalhealthsupportfroREC	Q46IhavehadtheopportunitytoinvitealltherREC
Female	White - British	0	1	0	Yes	1	1	3	3	4	1	2	0	0	2	2	1	1	0	0	0	0	0	0	0	0	0	4	0	0	0	2	0	0	2	0	0	0	2	1	2	2	2	0	0	0	0	0	0
Female	White - British	1	0	0	Yes	4	4	2	5	4	0	2	2	2	2	4	3	4	4	2	4	4	4	4	3	3	2	1	3	4	4	4	3	4	3	4	4	4	3	4	3	0	3	3	3	3	3	3	4
Male	White - British	0	0	1	Yes	4	3	3	1	0	2	3	4	3	3	4	4	3	3	2	4	3	3	1	2	4	3	3	2	2	4	3	3	2	2	4	3	3	4	2	3	3	2	2	4	2	2	4	4
Male	White - British	1	0	0	Yes	0	2	2	2	2	2	2	2	1	2	5	5	5	3	2	3	3	1	2	2	2	2	2	1	2	1	3	3	0	5	2	1	1	4	4	4	2	3	2	2	1	5	2	3
Female	White - British	0	1	0	Yes	0	0	4	4	4	0	0	0	0	1	3	0	0	0	0	0	0	0	0	0	0	2	4	0	0	0	0	0	3	0	2	0	2	2	0	2	1	1	0	0	0	0	0	0
Female	White - British	0	0	1	Yes	4	1	5	2	3	3	3	2	2	4	2	4	3	0	3	3	4	3	3	3	3	3	3	3	3	3	1	3	1	3	3	3	3	1	1	3	3	3	4	3	1	1	3	3
Male	White - British	1	0	0	Yes	1	0	4	4	4	4	4	3	0	0	3	0	0	1	0	1	0	0	0	2	1	1	2	1	1	1	1	4	4	2	1	0	0	1	1	2	4	1	0	0	0	1	1	0
Male	White - British	0	1	0	Yes	3	4	4	3	2	3	4	4	4	3	4	3	3	4	4	4	3	3	3	4	4	3	3	3	3	4	3	3	3	3	3	3	3	4	4	4	4	3	4	3	3	4	4	4
Female	White - British	0	1	0	Yes	0	0	0	0	0	0	0	0	0	0	0	0	0	0	0	0	0	0	0	0	0	0	0	0	0	0	0	0	0	0	0	0	0	0	0	0	0	0	0	0	0	0	0	0
Female	White - British	1	0	0	Yes	0	5	5	5	5	5	5	0	0	5	0	5	0	5	5	5	0	0	0	5	5	5	4	5	0	0	5	5	5	0	0	0	5	5	0	5	5	5	0	5	5	5	5	0
Female	White - British	1	0	0	Yes	3	1	1	1	3	1	2	1	1	1	1	1	1	1	1	0	1	0	1	1	1	2	4	1	1	1	2	2	0	3	1	1	4	4	1	3	0	2	0	0	1	1	1	1
Male	White - British	1	0	0	Yes	0	0	2	2	1	0	4	0	0	2	0	0	0	1	0	0	0	0	0	0	0	0	4	0	0	0	0	0	0	2	5	5	5	5	5	5	5	5	5	0	0	0	0	0
Female	White - British	0	1	0	Yes	4	4	5	5	5	3	3	3	3	4	2	4	5	5	3	4	3	3	4	3	5	5	3	3	2	2	2	5	5	4	2	5	2	2	2	5	3	3	2	5	5	2	4	2
Female	White - British	0	1	0	Yes	3	3	1	1	3	3	5	3	3	3	2	2	2	2	2	3	3	2	3	2	3	3	1	3	2	2	2	2	3	4	4	3	3	2	2	2	2	3	3	3	2	2	2	3
Male	White - British	1	0	0	Yes	0	0	2	2	0	0	2	0	0	0	0	0	0	0	0	0	0	0	0	0	0	0	0	0	0	0	2	2	0	2	0	0	0	4	2	0	2	2	0	2	0	0	0	0
Female	White - British	1	0	0	Yes	0	5	5	5	5	5	5	5	5	5	0	0	5	5	5	5	5	5	5	5	0	0	4	0	0	0	5	5	5	5	5	0	5	4	5	5	5	5	5	5	5	5	0	4
Female	White - British	1	0	0	Yes	4	1	0	0	5	5	0	4	3	4	1	3	3	4	3	4	3	4	4	4	4	4	1	3	3	4	4	4	4	4	4	4	4	4	3	4	0	5	1	5	2	3	4	5
Female	White - British	1	0	0	Yes	4	4	0	0	0	4	0	4	4	4	2	4	2	4	4	4	4	4	4	4	2	3	0	2	2	4	4	4	0	4	3	3	4	4	4	4	0	5	4	4	2	4	4	4
Female	White - British	1	0	0	Yes	1	0	0	2	5	0	2	0	0	0	0	0	0	0	0	0	0	0	0	0	0	2	4	0	0	0	0	0	0	2	0	0	0	2	0	0	0	0	0	0	0	0	0	0
Male	White - British	1	0	0	Yes	5	2	1	0	5	5	0	3	3	3	5	4	5	4	4	3	4	2	3	3	5	4	5	1	2	5	3	4	5	4	4	4	4	4	4	4	0	3	5	2	4	3	4	4
Female	Mixed - White and Asian	0	0	1	Yes	0	0	2	2	4	0	2	0	0	0	0	0	0	0	0	0	0	0	0	0	0	0	4	0	0	0	0	0	0	0	0	0	2	2	0	0	2	0	0	0	0	0	0	0
Male	White - British	0	0	1	Yes	0	0	0	4	4	0	2	0	0	0	0	0	0	0	0	0	0	0	0	0	0	0	0	0	0	0	0	0	0	0	0	0	2	0	0	0	0	0	0	0	0	0	0	0
Female	White - British	1	0	0	Yes	3	2	2	0	1	3	2	3	3	3	1	2	3	1	2	3	3	1	2	2	1	2	2	2	2	3	1	2	3	3	2	2	3	3	2	3	1	2	5	5	2	5	2	2
Male	White - British	1	0	0	Yes	3	1	1	0	0	3	1	1	1	3	1	1	3	5	1	5	4	5	5	2	3	3	3	2	2	2	4	3	4	3	3	0	4	2	2	3	0	5	3	3	2	2	1	1
Male	White - British	0	0	1	Yes	1	0	2	2	4	2	2	0	2	2	0	2	0	1	2	0	2	0	0	2	2	2	4	0	0	0	4	2	0	2	2	0	2	3	2	2	2	0	0	1	0	0	0	0
Female	White - British	1	0	0	Yes	0	0	2	0	4	0	2	0	0	0	0	0	0	0	0	0	0	0	0	2	0	0	4	0	0	0	0	0	0	0	0	0	0	0	0	1	2	0	0	2	0	0	0	0
Female	White - British	1	0	0	Yes	4	5	1	4	3	4	0	1	4	4	3	3	0	0	4	5	5	3	5	4	0	0	4	0	0	1	0	0	0	4	NA	NA	NA	NA	NA	NA	NA	NA	NA	NA	NA	NA	NA	NA
Female	White - British	0	0	1	Yes	3	0	3	0	4	1	2	1	1	3	3	0	0	0	0	0	0	0	0	0	0	0	4	0	1	1	0	0	4	2	4	0	1	0	0	0	1	2	0	0	1	2	0	1
Female	White - British	1	0	0	Yes	0	2	2	2	2	2	2	0	0	0	0	0	2	2	2	2	2	2	2	2	2	2	2	2	2	0	0	0	0	0	2	0	2	4	2	2	2	2	2	2	0	2	1	0
Female	White - Other white ethnic group	1	0	0	Yes	1	0	3	0	1	0	5	1	1	3	0	0	0	5	1	0	0	0	1	0	0	0	4	0	0	1	0	0	4	1	3	0	4	2	0	4	0	0	0	0	1	5	0	3
Female	White - British	1	0	0	Yes	0	0	2	2	4	0	2	2	2	2	0	0	0	0	0	0	0	0	0	0	0	0	4	0	0	0	0	0	0	0	2	2	2	0	0	2	2	0	0	2	2	2	0	0
Female	White - British	1	0	0	Yes	4	0	4	0	4	0	0	0	0	0	4	0	0	0	0	0	0	0	0	0	0	2	4	0	0	0	0	0	4	2	NA	NA	NA	NA	NA	NA	NA	NA	NA	NA	NA	NA	NA	NA
Female	White - British	1	0	0	Yes	3	4	0	0	2	3	1	1	1	3	1	3	0	3	2	1	1	2	2	2	0	1	3	0	0	0	5	0	0	3	3	0	3	2	1	2	1	3	0	0	0	0	0	0
Female	White - British	1	0	0	Yes	4	4	0	0	0	4	0	4	4	4	3	4	4	4	4	4	4	4	4	2	4	4	2	4	4	4	4	4	4	3	4	4	4	4	4	4	4	4	4	4	1	4	0	4
Female	White - British	1	0	0	Yes	3	2	2	2	2	2	2	2	2	2	3	3	3	2	3	1	2	2	3	2	1	2	1	1	1	0	3	3	3	4	NA	NA	NA	NA	NA	NA	NA	NA	NA	NA	NA	NA	NA	NA
Female	White - British	1	0	0	Yes	0	2	2	2	2	0	0	0	0	2	0	0	0	0	0	0	0	0	0	0	0	0	4	0	0	0	0	0	0	0	0	0	0	4	0	0	0	0	0	0	0	0	0	0
Female	White - British	1	0	0	Yes	0	0	5	5	4	0	5	0	0	0	0	0	0	0	0	0	0	0	0	0	0	0	0	0	0	0	2	0	0	0	0	0	0	5	5	0	0	0	0	0	0	0	0	0
Female	Other ethnic group - Other	1	0	0	Yes	1	0	2	2	4	0	2	0	0	0	5	0	0	0	0	0	0	0	0	0	1	0	4	0	0	0	1	0	0	1	5	5	5	1	0	5	5	0	0	0	0	0	0	0
Female	White - British	0	1	0	Yes	0	5	5	5	5	5	5	5	5	5	5	5	5	5	5	5	5	5	5	5	5	5	5	5	5	5	5	5	5	5	5	5	5	5	5	5	5	5	5	5	5	5	5	5
Female	White - British	1	0	0	Yes	1	4	1	0	4	4	0	1	1	4	0	0	3	0	0	5	3	1	4	1	0	3	4	0	0	0	1	0	1	4	1	0	4	4	1	4	0	1	0	0	0	0	0	0
Female	White - British	0	0	1	Yes	3	1	3	3	4	0	1	2	2	3	3	1	0	0	3	0	1	1	1	1	0	0	4	1	1	1	1	0	4	1	1	1	0	0	2	1	3	3	0	0	1	1	1	0
Female	White - British	1	0	0	Yes	3	3	1	0	1	2	1	3	3	3	3	2	2	1	3	5	2	5	2	3	2	3	1	4	3	3	3	3	3	3	4	3	4	3	4	4	1	3	2	4	3	3	2	1
Female	White - British	1	0	0	Yes	3	0	2	0	3	1	0	3	2	1	3	1	0	1	1	0	0	1	2	3	1	3	4	0	1	1	2	1	3	3	2	0	4	2	1	2	0	1	0	0	1	0	1	0
Female	White - British	1	0	0	Yes	1	0	3	0	4	0	0	0	0	1	0	1	0	0	5	0	0	0	0	5	0	0	4	0	0	0	3	1	0	5	5	0	5	4	1	5	5	2	0	5	0	0	0	0
Female	White - Other white ethnic group	1	0	0	Yes	5	5	4	5	4	5	5	0	0	0	5	5	0	5	5	5	5	5	5	5	5	5	0	5	5	5	5	5	5	5	5	5	5	5	5	5	5	5	5	5	5	5	5	5
Female	White - British	1	0	0	Yes	1	0	0	0	4	0	2	1	1	2	1	4	0	0	2	0	2	1	5	5	1	4	4	0	2	1	5	1	2	5	NA	NA	NA	NA	NA	NA	NA	NA	NA	NA	NA	NA	NA	NA
Male	White - British	0	1	0	Yes	0	0	0	0	0	0	0	0	0	0	0	0	0	0	0	0	0	0	0	0	0	0	0	0	0	0	0	0	0	1	0	0	0	3	0	2	2	0	0	0	0	0	0	0
Female	White - British	0	0	1	Yes	4	4	2	2	2	4	5	4	4	4	4	5	5	5	4	3	3	2	3	4	3	4	3	3	4	4	4	4	4	5	4	3	3	4	4	4	4	5	4	3	3	4	3	4
Female	White - British	0	1	0	Yes	0	0	4	4	4	0	5	0	0	5	0	0	0	0	0	1	1	1	0	0	1	1	4	0	0	0	3	0	5	5	0	0	1	4	2	2	2	0	0	4	2	2	0	1
Female	White - British	1	0	0	Yes	4	0	0	0	0	2	5	4	4	4	0	4	4	4	2	5	4	5	4	3	4	4	5	2	4	4	2	3	4	4	NA	NA	NA	NA	NA	NA	NA	NA	NA	NA	NA	NA	NA	NA
Female	White - British	1	0	0	Yes	0	0	2	2	2	2	2	2	2	2	0	2	2	2	2	0	2	2	2	2	5	5	5	5	5	5	5	5	5	5	5	5	5	5	5	5	5	5	5	5	5	5	5	0
Female	White - British	0	1	0	Yes	0	0	2	2	5	0	2	2	5	2	0	0	2	0	2	0	2	5	0	2	0	0	4	0	0	0	2	2	0	5	5	0	5	5	2	5	5	0	0	2	2	2	0	0
Female	White - British	1	0	0	Yes	4	4	4	3	1	4	1	4	4	4	4	4	4	4	4	4	4	4	4	4	4	4	4	4	4	4	4	4	4	4	4	4	4	4	4	4	4	4	4	4	4	4	4	4
Male	White - Irish	1	0	0	Yes	3	2	0	0	2	1	2	2	2	1	1	2	3	2	2	1	2	4	2	3	4	NA	0	2	4	2	4	2	3	4	NA	NA	NA	NA	NA	NA	NA	NA	NA	NA	NA	NA	NA	NA
Female	White - British	1	0	0	Yes	4	2	0	0	2	2	0	3	3	3	1	2	4	5	4	2	4	3	4	3	4	4	2	2	2	4	4	4	4	4	4	1	4	4	4	4	0	2	2	3	2	2	1	5
Female	White - British	1	0	0	Yes	4	3	1	1	1	4	2	4	4	3	3	4	4	4	3	4	4	4	3	4	4	4	1	4	3	4	4	4	4	4	4	4	4	4	4	4	1	4	4	4	4	4	4	4
Male	White - British	1	0	0	Yes	1	1	2	2	3	1	2	1	1	3	1	1	1	0	1	1	1	1	3	1	1	2	3	1	0	1	0	0	3	0	3	2	4	0	0	3	1	2	0	0	1	1	0	2
Female	White - British	0	0	1	Yes	0	5	5	5	5	5	5	1	1	0	0	5	5	5	5	5	5	5	5	5	5	5	5	5	1	0	3	5	5	3	NA	NA	NA	NA	NA	NA	NA	NA	NA	NA	NA	NA	NA	NA
Female	White - British	0	0	1	Yes	3	0	2	2	4	0	3	2	2	1	1	1	1	1	2	0	0	0	0	2	2	0	2	2	2	2	1	1	0	1	2	2	2	1	1	2	2	3	1	2	2	4	4	0
Female	White - Irish	1	0	0	Yes	1	5	5	5	4	1	0	4	4	4	1	0	0	1	3	0	0	0	0	0	5	5	5	5	5	5	5	5	5	5	NA	NA	NA	NA	NA	NA	NA	NA	NA	NA	NA	NA	NA	NA
Female	White - British	1	0	0	Yes	1	0	0	0	4	0	0	0	2	0	0	3	0	5	3	0	3	5	0	3	3	3	2	2	2	1	3	1	3	4	1	0	4	5	3	4	0	5	0	1	1	0	1	5
Female	White - British	0	1	1	Yes	0	0	5	5	5	5	5	0	0	0	0	5	0	0	0	0	5	0	0	5	0	5	4	0	0	0	0	0	5	5	0	0	5	5	0	5	5	0	0	0	0	0	0	0
Female	White - British	1	0	0	Yes	0	0	0	0	4	0	4	0	0	0	0	0	0	0	0	0	0	0	0	0	0	0	4	0	0	0	0	0	0	0	0	0	0	0	0	0	5	0	0	0	0	0	0	0
Female	White - British	1	0	0	Yes	3	5	5	5	5	5	5	5	5	5	1	1	1	5	1	1	1	2	1	1	5	5	3	0	0	1	2	1	4	5	NA	NA	NA	NA	NA	NA	NA	NA	NA	NA	NA	NA	NA	NA
Female	White - British	1	0	0	Yes	3	2	0	0	2	3	0	4	2	4	0	5	0	5	2	5	2	5	5	2	0	5	5	5	5	5	4	5	0	5	3	2	3	5	5	5	0	5	0	5	5	5	5	5
Male	White - British	1	0	0	Yes	3	0	0	3	3	1	2	3	3	1	4	3	5	2	3	0	1	1	0	3	2	3	5	0	5	2	3	1	3	2	2	5	5	2	5	2	1	2	5	0	0	2	1	0
Female	White - British	1	0	0	Yes	0	5	5	5	5	5	5	5	5	5	0	5	5	5	5	5	5	5	0	5	0	5	5	0	0	0	0	5	5	5	5	0	5	5	0	5	5	5	5	5	0	0	0	0
Female	White - British	1	0	0	Yes	0	0	5	5	4	0	5	0	0	0	0	0	0	0	0	0	0	0	0	5	0	0	4	0	0	0	0	0	0	0	0	0	5	0	0	5	5	5	5	0	0	0	0	0
Female	White - British	0	1	0	Yes	1	2	2	1	1	1	1	1	2	2	1	1	1	2	2	3	1	1	1	2	1	1	4	0	0	2	3	2	0	2	2	1	2	4	3	4	3	1	0	2	0	0	0	1
Female	White - British	1	0	0	Yes	4	0	0	0	4	1	0	4	4	4	0	0	3	1	3	0	1	3	2	2	2	3	0	2	0	2	1	2	2	3	3	3	3	2	2	3	0	2	0	1	2	2	2	2
Female	White - British	1	0	0	Yes	4	3	4	2	4	4	2	3	3	3	3	3	3	1	2	1	1	1	1	2	2	2	4	3	2	2	1	1	1	1	2	2	2	3	0	2	2	1	1	1	1	1	1	0
Male	White - British	1	0	0	Yes	5	5	5	5	2	2	5	2	2	2	1	1	0	4	2	0	2	2	1	1	1	2	2	1	1	2	2	0	0	2	2	2	2	3	2	2	1	1	1	1	2	2	1	0
Female	White - British	1	0	0	Yes	0	0	0	0	4	5	5	1	1	5	0	0	1	5	0	1	2	0	0	2	2	0	4	0	2	0	3	1	0	2	2	0	1	4	2	2	2	2	2	0	1	2	2	0
Female	White - British	1	0	0	Yes	5	0	5	5	4	0	5	5	5	0	5	5	5	0	5	0	0	0	0	5	5	5	2	0	0	5	2	0	0	5	5	5	5	2	3	5	5	5	0	5	5	5	2	2
Female	White - British	0	1	0	Yes	4	4	1	0	0	4	1	4	4	4	4	4	1	3	3	4	4	4	4	4	4	4	0	0	3	3	4	3	4	4	4	4	4	4	4	4	4	4	4	4	4	4	4	4
Female	White - British	1	0	0	Yes	3	0	4	2	2	0	2	2	0	0	0	2	3	0	0	0	0	0	0	0	0	2	2	2	0	0	0	0	0	0	0	0	2	2	3	2	2	2	0	0	0	0	0	0
Female	White - British	0	0	1	Yes	0	1	0	0	4	0	2	2	2	4	3	4	1	2	4	4	2	2	1	2	2	3	3	3	3	4	4	2	4	4	4	4	4	4	4	4	0	4	0	0	2	4	3	0
Female	White - British	1	0	0	Yes	4	1	0	0	2	2	5	4	4	4	0	3	3	4	4	5	3	5	4	3	4	4	1	2	2	2	3	3	3	3	3	1	4	3	3	3	1	3	4	3	1	2	4	2
Female	Asian or Asian British - Indian	1	0	0	Yes	3	3	2	1	2	3	2	3	3	3	3	3	3	3	3	2	3	3	3	3	3	3	2	3	3	3	3	3	3	3	3	3	3	3	3	3	3	3	2	3	3	3	3	3
Male	White - British	1	0	0	Yes	1	0	5	5	5	5	5	0	0	0	0	0	0	0	0	0	0	0	0	0	0	0	4	0	0	0	0	0	0	0	5	0	5	4	4	5	5	4	0	0	0	0	4	0
Male	White - British	0	1	0	Yes	.	NA	NA	NA	NA	NA	NA	NA	NA	NA	NA	NA	NA	NA	NA	NA	NA	NA	NA	NA	NA	NA	NA	NA	NA	NA	NA	NA	NA	NA	NA	NA	NA	NA	NA	NA	NA	NA	NA	NA	NA	NA	NA	NA
Female	White - British	1	0	0	Yes	0	2	2	0	2	2	2	3	3	2	0	2	0	0	2	0	2	2	3	2	0	0	3	0	2	0	2	2	0	3	NA	NA	NA	NA	NA	NA	NA	NA	NA	NA	NA	NA	NA	NA
Female	White - British	1	0	0	Yes	0	5	5	5	4	5	5	0	0	0	0	0	0	0	0	0	0	0	0	0	0	0	4	0	0	0	0	0	0	0	0	0	0	0	0	5	5	0	0	0	0	0	0	0
Female	White - British	0	1	0	Yes	5	5	5	5	5	5	5	5	5	5	5	5	5	5	5	5	5	5	5	5	5	5	5	5	5	5	5	5	5	5	NA	NA	NA	NA	NA	NA	NA	NA	NA	NA	NA	NA	NA	NA
Female	White - British	1	0	0	Yes	3	1	2	5	4	1	5	3	3	1	3	3	1	1	3	0	2	2	3	3	3	3	3	2	1	3	2	2	3	2	3	1	4	3	2	4	2	1	2	2	3	3	3	1
Female	Asian or Asian British - Any other Asian background	1	0	0	Yes	4	0	0	0	4	1	1	1	2	3	0	4	0	0	2	0	2	0	1	2	0	2	2	1	2	3	0	0	4	1	2	2	3	0	1	1	3	0	0	0	1	1	0	2
Female	White - British	1	0	0	Yes	0	5	5	5	5	5	5	5	5	5	0	5	5	5	5	5	5	0	2	5	0	0	4	0	0	0	2	0	0	5	0	0	5	4	2	5	5	5	0	5	0	0	0	0
Female	White - British	1	0	0	Yes	0	5	5	5	4	5	5	1	1	5	5	5	0	0	5	0	0	0	0	5	0	0	5	0	5	0	5	0	5	3	0	5	5	5	0	5	5	5	0	0	0	0	0	0
Female	Asian or Asian British - Indian	1	0	0	Yes	2	3	3	3	4	3	3	3	3	4	3	3	2	3	3	3	2	2	3	2	3	3	2	3	3	2	3	3	3	3	3	2	3	4	4	3	3	2	3	3	2	3	3	3
Female	White - British	1	0	0	Yes	0	5	5	5	4	5	5	0	0	5	0	0	0	0	0	0	0	0	0	5	0	0	4	0	0	0	5	0	0	5	5	0	5	2	0	5	5	0	0	0	0	0	0	0
Female	White - British	0	1	0	Yes	1	1	5	2	4	0	5	0	5	5	1	5	5	5	1	0	0	0	2	0	1	5	3	5	5	0	2	0	0	5	5	5	5	2	5	5	5	0	5	5	5	5	2	1
Female	White - British	1	0	0	Yes	1	3	0	0	0	0	0	3	3	3	1	0	0	0	3	0	0	0	0	3	0	2	2	0	0	2	3	3	0	3	NA	NA	NA	NA	NA	NA	NA	NA	NA	NA	NA	NA	NA	NA
Female	White - British	1	0	0	Yes	0	0	5	5	4	5	5	2	5	0	5	5	0	0	5	0	0	0	3	5	0	5	0	0	0	5	0	0	0	0	5	5	5	3	1	5	5	0	0	0	5	0	2	0
Male	White - British	0	1	0	Yes	0	0	1	1	1	1	1	1	1	1	1	1	1	2	1	2	1	1	2	2	1	1	3	2	1	1	3	2	1	2	2	2	2	1	3	2	2	2	2	2	2	2	2	3
Female	White - British	1	0	0	Yes	1	1	4	4	3	1	2	1	1	1	3	1	2	1	1	3	3	1	2	1	2	2	2	1	3	1	2	3	1	1	1	2	3	2	1	3	3	2	4	2	3	1	3	1
Female	White - British	1	0	0	Yes	0	2	2	2	2	2	2	0	2	2	0	2	0	2	0	2	2	2	2	2	2	2	0	2	2	2	2	2	2	2	2	0	2	2	2	2	2	2	2	2	2	2	2	0
Male	White - British	1	0	0	Yes	4	4	0	1	0	4	0	4	4	4	2	2	3	4	4	4	4	4	4	4	4	4	2	2	2	3	3	3	4	4	3	2	2	4	3	3	3	3	2	2	3	4	4	0
Female	White - British	1	0	0	Yes	5	5	5	4	4	5	5	5	5	5	5	5	5	5	5	5	5	5	5	5	5	5	5	5	5	5	5	5	5	5	5	5	5	5	5	5	5	5	5	5	5	5	5	5
Male	Asian or Asian British - Indian	0	1	0	Yes	3	2	3	0	4	0	0	4	4	3	2	1	1	0	2	0	0	2	2	4	1	2	0	2	2	4	4	0	4	2	4	3	2	4	3	4	0	2	0	0	1	2	2	1
Female	White - British	0	1	0	Yes	4	4	0	0	0	0	0	0	0	4	0	0	0	0	0	0	4	0	0	0	0	4	4	0	0	4	4	4	4	4	4	0	4	5	5	4	0	5	4	4	5	0	0	5
Male	White - British	1	0	0	Yes	0	5	5	5	5	5	5	0	5	5	0	5	0	0	0	0	5	0	0	5	0	0	0	0	0	0	0	0	0	5	0	0	5	4	0	5	5	0	0	5	0	0	0	0
Female	White - British	1	0	0	Yes	4	1	4	4	3	3	4	1	1	3	0	0	0	0	0	0	0	0	1	0	0	4	2	2	2	2	1	0	0	0	4	0	4	4	0	0	4	1	0	0	0	0	0	1
Male	White - British	0	0	1	Yes	3	5	0	0	0	3	0	4	4	4	3	4	3	3	4	3	4	4	3	4	3	4	0	4	4	4	4	3	4	4	3	3	3	4	4	4	1	3	2	3	4	3	4	4
Male	White - British	0	1	0	Yes	4	1	1	4	1	4	1	1	4	4	4	4	2	3	4	4	4	4	4	4	3	4	1	3	4	4	4	3	4	4	4	3	4	4	4	4	0	4	3	1	4	4	4	3
Male	White - British	1	0	0	Yes	2	5	0	0	0	1	0	5	5	5	0	0	0	1	3	2	2	2	2	2	0	0	0	2	2	4	1	0	4	4	4	4	4	4	3	2	4	1	1	4	2	5	5	4
Female	White - British	1	0	0	Yes	0	0	5	5	5	5	5	0	0	0	0	5	5	5	5	0	5	5	5	5	0	5	4	0	0	0	4	5	0	5	5	5	5	2	5	5	5	5	0	5	0	5	1	5
Male	Asian or Asian British - Pakistani	0	0	1	Yes	2	3	4	2	2	3	2	1	1	2	1	1	2	3	4	2	3	2	3	2	3	2	3	2	3	1	3	1	3	2	2	4	1	2	3	4	3	4	4	3	3	4	3	3
Female	White - British	1	0	0	Yes	0	4	4	2	4	0	4	0	0	0	0	0	0	0	0	3	0	0	0	0	0	0	4	0	0	0	0	0	0	0	0	0	2	2	0	2	2	0	0	0	0	0	0	2
Female	Mixed - White and Black Caribbean	1	0	0	Yes	4	4	0	0	0	4	0	4	4	4	4	4	4	4	4	0	4	3	0	0	4	4	0	4	4	4	0	0	0	0	4	2	4	4	4	4	0	4	4	2	4	4	4	2
Male	White - British	1	0	0	Yes	0	0	0	0	0	0	0	0	0	0	0	0	0	0	0	0	0	0	0	0	0	0	0	0	0	0	0	0	0	0	0	0	0	0	0	0	0	0	0	0	0	0	0	0
Female	White - British	1	0	0	Yes	1	0	5	5	4	0	5	0	0	0	0	0	0	0	0	0	0	0	0	0	0	5	4	0	0	0	0	0	0	0	0	0	1	4	1	5	1	4	0	0	0	0	0	0
Female	White - British	1	0	0	Yes	4	1	0	0	4	0	0	1	1	1	3	3	0	0	3	0	0	0	0	0	1	2	1	0	0	0	1	1	4	4	3	3	3	1	1	3	0	3	0	0	0	1	1	0
Female	White - British	1	0	0	Yes	0	0	5	5	4	0	5	0	0	5	0	0	0	0	5	0	5	0	0	0	0	0	4	0	5	0	0	0	5	0	0	0	5	4	0	5	5	5	0	0	0	0	0	0
Male	White - British	1	0	0	Yes	4	4	3	1	2	4	5	4	4	4	2	3	4	4	3	0	5	5	4	5	1	3	2	2	1	4	1	1	0	4	5	4	4	1	3	3	0	3	0	0	3	4	3	5
Female	White - British	1	0	0	Yes	3	3	2	2	3	2	3	0	0	1	1	3	2	1	0	0	0	0	1	0	0	0	4	0	0	4	4	0	5	4	0	0	2	4	5	5	2	2	0	0	0	0	5	0
Female	White - British	1	0	0	Yes	4	0	0	0	4	0	5	2	2	4	0	0	0	0	2	0	0	0	2	2	0	0	2	0	0	0	0	0	0	2	4	1	4	4	3	4	2	2	0	0	0	0	0	2
Male	White - Other white ethnic group	1	0	0	Yes	2	3	0	4	1	4	1	3	3	3	4	4	4	4	4	1	2	1	1	2	1	3	2	4	3	4	3	3	3	3	2	3	4	4	3	4	1	3	3	3	3	3	3	4
Female	White - British	1	0	0	Yes	3	3	0	0	2	3	1	3	3	3	1	3	1	0	2	0	2	1	2	2	1	3	1	2	0	2	4	3	4	3	4	1	4	4	3	4	0	2	3	1	2	2	3	5
Female	Asian or Asian British - Pakistani	0	1	0	Yes	2	3	3	2	3	1	2	1	2	3	1	2	3	2	2	2	3	2	2	3	1	2	3	2	2	2	2	3	2	2	3	3	3	4	3	2	2	2	3	3	2	2	2	2
Female	Asian or Asian British - Indian	0	1	0	Yes	4	3	4	3	3	3	3	2	2	3	3	3	2	2	3	2	3	1	1	2	4	3	2	2	1	3	3	1	3	3	4	2	1	3	2	3	4	3	2	1	1	3	3	1
Female	White - British	1	0	0	Yes	0	0	0	0	4	0	5	0	0	5	0	5	0	0	0	0	0	0	0	0	0	0	4	0	0	0	0	0	0	5	0	0	5	5	0	5	5	5	0	0	0	5	0	0
Female	White - British	1	0	0	Yes	3	2	2	1	3	0	1	3	NA	4	3	1	0	3	2	0	0	0	0	3	0	3	2	0	2	3	1	1	2	5	NA	NA	NA	NA	NA	NA	NA	NA	NA	NA	NA	NA	NA	NA
Female	White - British	0	0	1	Yes	2	0	2	2	4	0	2	2	2	1	0	0	0	0	0	0	0	0	0	0	0	0	4	0	0	0	0	0	2	0	0	0	2	0	0	2	2	0	0	0	0	0	0	0
Male	White - British	1	0	0	Yes	4	0	0	0	4	0	0	0	0	0	0	0	0	0	0	0	0	4	4	4	0	0	0	4	0	0	0	0	0	0	4	4	4	4	4	4	4	4	4	0	0	0	0	0
Female	White - British	1	0	0	Yes	4	4	0	0	0	4	0	4	4	4	4	0	2	4	4	4	4	4	4	2	4	4	2	0	0	4	4	4	4	4	4	4	4	1	4	4	0	2	4	4	4	4	2	4
Female	White - Other white ethnic group	1	0	0	Yes	4	1	1	1	0	2	0	3	3	4	1	2	4	0	1	0	4	2	2	2	3	4	2	2	3	3	3	3	2	2	3	1	3	3	2	2	1	3	1	3	2	2	0	5
Female	White - British	1	0	0	Yes	0	3	0	0	2	0	5	1	5	2	0	3	0	5	1	0	1	1	3	1	0	3	4	0	0	0	3	2	0	3	2	0	5	2	1	3	3	2	0	0	0	1	1	3
Male	White - British	1	0	0	Yes	4	2	1	2	1	3	3	4	4	4	4	4	4	0	2	0	1	0	0	2	1	3	2	1	3	2	3	3	3	3	1	1	3	3	1	3	3	3	1	1	2	1	1	3
Female	White - British	1	0	0	Yes	4	4	2	3	1	2	0	4	4	4	4	3	4	4	3	4	4	2	4	4	4	3	4	2	3	4	4	3	4	2	4	3	4	4	4	3	4	3	3	3	4	3	4	4
Female	White - British	0	1	0	Yes	0	0	4	0	4	0	4	0	0	0	0	0	0	0	0	0	0	0	0	0	0	0	0	0	0	0	0	0	0	0	0	4	2	2	0	2	2	2	2	0	0	0	0	2
		0	1	0	Yes	0	5	5	5	5	5	5	0	0	5	0	0	0	0	0	0	0	0	0	0	0	0	4	0	0	0	0	0	0	0	0	0	0	0	0	0	5	0	0	0	0	0	0	0
Male	White - Irish	1	0	0	Yes	1	1	1	1	1	1	1	1	0	0	1	1	1	1	0	0	0	0	0	0	1	1	1	1	1	1	1	1	0	1	1	1	1	4	1	1	1	1	1	1	1	1	1	2
Female	White - British	1	0	0	Yes	0	0	5	5	5	0	5	0	0	0	0	0	0	0	0	0	0	0	0	0	0	0	4	0	0	0	2	2	0	2	NA	NA	NA	NA	NA	NA	NA	NA	NA	NA	NA	NA	NA	NA
Female	White - British	1	0	0	Yes	2	5	2	1	2	5	5	2	2	3	2	0	3	5	2	5	3	2	2	2	2	2	2	2	2	2	4	3	2	2	NA	NA	NA	NA	NA	NA	NA	NA	NA	NA	NA	NA	NA	NA
Female	White - British	1	0	0	Yes	2	0	0	0	0	0	0	0	0	0	1	4	4	0	4	4	4	4	5	0	2	3	0	0	0	1	4	4	0	4	3	4	4	4	4	4	0	5	4	4	2	2	2	0
Female	White - British	1	0	0	Yes	4	4	0	0	0	4	0	4	4	4	4	4	4	4	4	4	4	4	4	4	4	4	0	4	4	4	4	4	4	4	4	4	4	4	4	4	0	4	4	4	4	4	4	2
Male	White - British	1	0	0	Yes	1	0	0	0	4	0	0	0	0	5	2	2	0	0	0	0	0	0	0	0	0	0	0	0	0	0	5	0	0	0	0	0	0	0	0	0	0	5	0	0	0	0	0	0
Prefer not to answer	White - British	1	0	0	Yes	1	5	5	5	5	0	5	5	5	5	5	5	5	5	5	0	5	5	3	5	0	0	0	0	0	0	5	0	0	3	5	5	5	1	3	5	5	5	0	5	2	2	1	0
Female	Other ethnic group - Other	1	0	0	Yes	5	5	5	5	5	5	5	2	2	5	5	5	5	4	5	5	0	3	4	5	5	5	5	5	5	5	5	5	0	5	5	5	5	5	4	5	5	4	5	5	5	5	5	5
Male	White - British	1	0	0	Yes	1	2	2	2	4	0	2	2	2	2	0	1	1	1	2	1	2	2	1	1	1	3	1	1	1	1	1	1	1	3	NA	NA	NA	NA	NA	NA	NA	NA	NA	NA	NA	NA	NA	NA
Male	White - British	1	0	0	Yes	1	1	1	1	1	1	1	1	1	1	1	1	1	1	1	1	1	2	1	1	1	1	1	1	1	1	1	1	1	1	1	1	1	1	1	1	1	1	1	1	1	1	1	1
Female	White - Other white ethnic group	1	0	0	Yes	4	0	1	1	4	2	5	0	0	3	0	2	0	0	0	0	0	0	0	2	0	3	4	0	0	3	0	0	0	5	0	0	4	3	0	3	0	0	0	0	0	0	0	2
Female	White - British	1	0	0	Yes	3	1	1	2	3	1	1	3	3	3	0	0	2	0	0	0	0	0	2	2	1	2	4	1	0	2	2	2	0	3	1	0	1	3	2	3	2	2	1	2	1	1	1	1
Female	White - British	0	0	1	Yes	0	0	5	5	4	4	5	0	0	5	0	0	0	0	0	0	0	0	0	5	0	0	4	0	0	0	5	0	0	5	0	0	5	5	0	5	5	5	0	0	0	5	0	0
Female	Mixed - White and Asian	1	0	0	Yes	1	0	2	1	4	0	0	0	0	4	0	0	0	0	0	1	0	0	0	0	0	0	4	0	0	0	1	0	0	1	0	0	2	3	0	0	0	0	0	0	0	0	0	0
Female	White - British	1	0	0	Yes	4	2	0	0	0	4	0	2	4	4	1	4	2	4	4	4	4	4	5	4	5	4	0	5	0	3	4	4	0	4	NA	NA	NA	NA	NA	NA	NA	NA	NA	NA	NA	NA	NA	NA
Male	White - British	0	1	0	Yes	4	4	1	0	0	4	0	4	4	4	3	3	4	4	4	4	4	4	4	4	4	4	0	4	4	4	4	3	4	4	4	4	3	4	4	4	1	4	4	3	4	4	4	2
Male	White - British	1	0	0	Yes	0	5	5	5	5	5	5	0	5	5	0	5	5	5	5	0	5	5	0	5	0	5	4	0	5	5	5	5	5	5	5	5	5	5	5	5	5	5	5	5	5	5	5	0
Female	White - British	1	0	0	Yes	3	0	3	0	0	0	0	1	1	1	1	1	1	0	0	1	2	2	3	2	1	1	1	1	0	0	1	0	0	2	1	1	1	1	1	1	1	1	1	1	1	1	1	0
Female	White - British	1	0	0	Yes	0	5	5	5	5	5	5	5	5	5	5	5	5	5	5	5	5	5	5	5	5	5	5	5	5	5	5	5	5	5	5	5	5	5	5	5	5	5	5	5	5	5	5	5
Female	White - British	1	0	0	Yes	3	3	1	1	1	3	1	3	4	4	3	4	3	4	4	1	4	2	3	4	1	3	1	3	3	4	4	4	4	3	4	2	4	4	4	4	1	4	3	2	1	4	3	1
Female	White - British	1	0	0	Yes	1	3	1	1	5	5	1	1	1	5	0	5	1	3	5	1	5	3	5	5	1	1	4	1	2	1	4	3	5	4	5	1	4	4	4	5	5	3	1	3	1	3	1	3
Female	White - British	1	0	0	Yes	2	2	2	2	4	3	3	3	3	4	2	0	0	2	2	0	2	5	1	1	2	2	2	2	2	2	2	2	2	2	2	2	2	0	2	2	2	2	2	4	2	2	2	0
Female	Asian or Asian British - Indian	0	0	1	Yes	2	2	3	2	4	2	4	2	2	2	2	1	2	0	1	0	0	1	3	2	2	2	2	2	2	2	1	1	1	3	NA	NA	NA	NA	NA	NA	NA	NA	NA	NA	NA	NA	NA	NA
Female	White - British	1	0	0	Yes	0	0	5	4	0	0	0	0	0	4	0	0	0	0	0	0	0	0	0	0	2	0	0	0	0	0	4	0	0	0	2	2	4	0	0	0	2	2	0	5	0	0	0	0
Female	White - British	1	0	0	Yes	0	5	5	5	5	5	5	5	5	5	0	5	5	5	5	5	5	5	5	5	0	5	5	5	5	5	5	5	5	5	NA	NA	NA	NA	NA	NA	NA	NA	NA	NA	NA	NA	NA	NA
Male	White - British	1	0	0	Yes	4	0	0	0	0	0	5	0	0	0	0	0	4	0	0	0	4	0	0	4	0	2	4	0	0	4	2	2	0	4	2	0	4	4	4	4	0	0	0	2	0	0	0	4
Female	White - British	1	0	0	Yes	3	3	0	0	4	4	2	4	4	4	1	3	3	4	3	0	4	0	3	3	3	3	0	2	2	4	3	2	4	3	4	1	4	3	4	4	0	4	0	0	3	3	3	0
Female	White - British	1	0	0	Yes	0	0	2	2	2	0	2	1	1	1	1	1	1	1	1	2	1	1	0	0	1	1	2	1	1	1	1	1	0	2	NA	NA	NA	NA	NA	NA	NA	NA	NA	NA	NA	NA	NA	NA
Female	White - British	1	0	0	Yes	0	5	0	0	5	0	0	0	0	0	0	0	0	0	0	0	0	0	0	0	5	5	5	5	5	5	5	5	5	5	5	5	5	5	5	5	5	5	5	5	5	5	5	0
Female	White - British	0	1	0	Yes	3	3	5	3	5	2	5	3	3	3	3	3	5	5	5	3	3	5	3	3	3	3	5	3	3	3	3	3	3	5	NA	NA	NA	NA	NA	NA	NA	NA	NA	NA	NA	NA	NA	NA
Female	White - British	0	1	0	Yes	3	3	5	2	2	3	2	3	3	3	3	3	5	3	5	3	2	3	3	3	5	3	5	3	2	3	3	5	3	3	3	5	3	3	3	3	5	3	5	5	3	3	5	3
Female	White - British	0	1	0	Yes	3	2	1	1	1	3	1	1	1	3	1	3	3	3	2	1	3	2	3	2	3	3	2	1	2	3	3	2	1	3	2	1	3	1	3	3	1	3	3	2	1	1	1	3
Female	White - British	1	0	0	Yes	1	1	5	5	4	5	5	5	5	5	0	5	5	1	5	0	1	0	0	5	1	5	3	5	0	0	3	5	5	5	5	5	5	1	5	5	5	5	0	5	0	5	5	5
Male	White - British	0	1	0	Yes	0	4	5	5	0	0	5	5	5	0	0	5	0	0	2	0	2	2	2	3	0	4	2	0	0	0	4	2	3	0	4	0	4	0	4	4	2	2	0	0	0	4	4	0
Female	White - British	1	0	0	Yes	5	5	5	5	5	5	5	5	5	5	5	5	5	5	5	5	5	5	5	5	5	5	5	5	5	5	5	5	5	5	NA	NA	NA	NA	NA	NA	NA	NA	NA	NA	NA	NA	NA	NA
Female	White - British	1	0	0	Yes	5	0	5	5	2	0	1	0	0	0	5	1	0	0	0	0	0	0	0	0	1	1	4	0	0	0	1	0	0	3	0	0	0	1	1	1	1	1	1	1	0	0	0	0
Female	White - British	1	0	0	Yes	4	3	1	1	0	2	0	3	3	3	3	2	3	3	3	5	4	3	3	3	3	2	1	2	3	3	3	3	3	3	3	3	3	3	3	3	1	3	4	2	3	3	3	3
Female	White - British	0	0	1	Yes	4	1	0	0	0	1	4	1	1	4	3	0	0	0	1	0	1	1	1	1	0	1	2	0	0	0	4	1	0	4	3	1	3	4	2	3	1	1	0	1	1	0	0	1
Female	Asian or Asian British - Chinese	1	0	0	Yes	2	2	1	0	2	2	0	0	0	2	1	2	1	0	0	2	2	3	4	3	2	3	3	3	3	3	3	1	1	2	2	1	3	1	3	3	1	3	1	1	0	1	2	2
Female	White - British	0	0	1	Yes	1	0	2	3	4	0	5	2	0	2	0	0	0	0	0	0	0	0	0	5	5	0	4	0	0	0	0	0	0	0	0	0	0	0	0	0	4	0	0	0	0	0	0	0
Female	White - British	1	0	0	Yes	2	0	0	0	0	2	0	2	2	1	0	0	0	0	0	0	2	2	2	2	0	2	2	0	0	0	1	0	0	3	2	0	4	4	4	0	0	4	2	0	0	0	0	5
Female	White - British	1	0	0	Yes	4	4	1	1	1	4	2	4	4	4	1	4	4	4	4	4	4	4	4	4	4	4	1	4	4	4	4	4	4	4	4	4	4	4	4	4	4	4	4	4	4	4	4	1
Female	White - British	1	0	0	Yes	4	0	5	5	5	5	5	0	5	0	5	2	0	0	0	0	0	0	0	0	0	2	4	0	0	0	0	0	0	2	0	2	2	0	0	2	2	0	0	0	0	0	2	0
Female	White - British	0	0	1	Yes	1	0	5	5	5	5	5	0	0	5	1	0	0	0	0	0	0	0	0	0	0	0	4	0	0	0	0	0	5	2	0	0	5	0	0	5	5	5	0	0	0	0	0	0
Female	White - Other white ethnic group	1	0	0	Yes	2	2	0	2	4	4	2	2	2	4	4	4	4	4	4	2	4	4	2	4	4	4	0	4	2	4	4	4	0	4	4	3	4	4	4	4	0	1	0	0	4	4	3	0
Female	White - British	0	1	0	Yes	4	4	2	2	2	2	4	4	4	4	4	2	4	2	4	2	4	4	2	4	4	4	2	5	2	4	5	5	2	4	2	2	0	4	2	2	5	2	4	2	3	2	2	4
Female	Other ethnic group - Other	1	0	0	Yes	3	0	3	1	1	5	1	2	2	1	1	1	5	0	1	1	1	2	3	2	1	2	3	5	1	1	3	1	1	2	1	1	3	3	2	5	2	3	1	1	2	3	1	1
Female	Mixed - White and Asian	1	0	0	Yes	3	1	1	0	3	1	1	0	0	3	1	0	1	1	1	4	1	1	1	1	3	1	3	1	1	1	3	3	3	2	3	1	0	1	2	3	1	3	0	2	1	1	0	4
Female	White - British	1	0	0	Yes	1	1	2	2	2	2	3	0	0	2	0	2	1	1	1	2	2	1	2	0	2	1	4	0	0	0	0	0	0	0	2	0	2	0	0	2	2	1	0	3	0	1	0	0
Female	White - British	1	0	0	Yes	3	2	0	0	0	0	0	4	3	1	2	2	0	0	1	1	1	1	2	0	2	1	0	0	0	0	4	1	4	3	2	2	5	4	3	4	0	4	1	2	1	2	2	1
Female	White - British	0	1	0	Yes	0	0	0	0	0	0	0	0	0	0	0	0	0	0	0	0	0	0	0	0	0	0	0	0	0	0	0	0	0	0	0	0	0	0	0	0	0	0	0	0	0	0	0	0
Female	White - British	0	0	1	Yes	1	0	2	2	4	2	2	0	0	2	2	0	0	0	0	3	3	3	1	0	0	0	4	0	0	0	4	2	4	0	2	2	1	4	1	2	2	4	1	2	0	0	0	1
Female	Other ethnic group - Other	1	0	0	Yes	5	5	5	5	4	0	4	5	0	0	5	5	0	0	0	0	0	0	0	0	0	0	4	0	0	0	0	0	0	0	2	2	0	0	0	2	4	0	0	0	0	0	0	0
Female	Asian or Asian British - Pakistani	1	0	0	Yes	4	2	3	3	2	4	2	4	3	3	2	4	3	3	2	2	2	3	2	2	2	3	2	1	3	4	3	2	2	3	2	2	2	1	1	2	1	1	1	2	2	3	2	1
Female	White - British	1	0	0	Yes	1	1	1	1	1	4	0	3	3	1	0	0	0	0	0	0	0	0	1	1	1	1	1	1	1	1	2	1	1	0	1	1	1	0	0	1	2	1	1	1	1	1	2	0
Female	White - British	1	0	0	Yes	4	4	0	0	0	0	0	0	0	0	4	4	4	2	4	4	4	4	4	4	4	4	0	2	4	4	4	4	4	4	4	4	4	4	4	4	0	4	4	4	4	4	4	2
Male	White - British	1	0	0	Yes	4	3	0	0	3	0	2	4	4	4	0	4	1	2	4	1	3	3	1	4	1	3	0	4	4	4	3	2	1	4	3	3	1	4	3	4	4	3	0	0	4	3	2	0
Female	White - British	1	0	0	Yes	1	2	1	1	4	1	1	1	1	2	1	3	1	1	1	1	1	1	2	1	1	1	4	1	1	1	2	1	4	2	1	1	1	4	0	2	2	3	1	1	1	2	1	1
Male	White - British	1	0	0	Yes	0	2	2	1	4	0	2	0	0	0	0	0	0	0	0	0	0	0	0	0	0	0	4	1	0	0	0	0	0	2	0	0	1	4	2	1	2	1	0	1	0	0	0	0
		0	0	1	Yes	3	3	2	0	1	1	2	1	1	1	1	1	1	2	1	1	1	1	1	1	1	2	1	0	1	1	2	1	3	3	1	1	3	3	2	3	1	1	1	1	1	1	1	1
Female	White - British	1	0	0	Yes	3	3	0	0	0	3	0	3	3	3	3	3	3	3	3	0	3	0	0	3	3	3	3	3	3	3	3	3	3	3	2	2	2	2	2	2	2	2	2	2	2	2	2	4
Female	White - British	1	0	0	Yes	3	0	0	0	3	3	0	4	3	4	0	1	0	0	3	0	3	3	4	3	0	2	1	0	3	3	4	3	0	3	4	3	4	3	3	4	0	2	1	3	1	5	3	0
Female	White - British	1	0	0	Yes	2	4	2	4	2	2	1	2	1	3	4	4	4	4	4	2	2	1	1	2	4	3	2	2	4	4	4	2	4	4	4	2	4	4	4	4	2	3	3	4	2	3	3	4
Female	White - British	0	1	0	Yes	4	4	0	0	0	4	0	4	4	4	1	2	4	3	4	2	4	2	3	3	4	4	0	2	2	3	1	1	2	1	1	1	1	0	2	2	0	2	2	2	2	2	2	2
Male	White - British	0	1	0	Yes	4	4	0	0	0	4	0	4	4	4	4	3	4	4	4	4	4	4	4	4	4	4	0	4	4	4	4	4	4	4	4	4	4	4	4	4	0	4	4	4	4	4	4	4
Prefer not to answer	White - British	0	0	1	Yes	4	4	0	0	0	4	0	4	4	4	4	4	4	4	4	4	4	4	4	4	4	4	0	4	4	4	4	4	4	4	4	4	4	4	4	4	0	4	4	4	4	4	4	4
Female	White - British	1	0	0	Yes	2	4	0	0	2	2	0	1	1	2	2	1	1	2	1	2	2	3	2	2	1	1	3	2	2	2	3	2	2	2	2	1	3	2	2	3	2	2	2	1	1	1	2	1
Female	White - British	1	0	0	Yes	4	3	2	1	1	4	0	4	4	4	4	4	4	4	4	4	4	4	4	4	2	2	3	2	4	2	3	4	4	4	4	4	4	4	4	4	4	4	4	4	4	4	4	3
Female	White - Irish	1	0	0	Yes	3	2	0	0	0	2	0	3	3	3	3	4	3	5	3	4	4	4	3	3	3	4	1	3	3	3	4	3	2	3	4	3	4	3	3	3	0	4	4	3	3	3	3	2
Male	White - British	1	0	0	Yes	3	2	1	0	1	2	0	5	1	2	0	2	0	4	2	1	2	5	3	5	0	2	2	1	2	0	4	3	5	4	4	2	3	3	2	4	0	2	1	2	1	3	3	2
Female	Asian or Asian British - Indian	1	0	0	Yes	4	5	0	0	4	5	0	5	5	4	5	3	2	4	2	0	1	1	4	4	1	4	1	4	3	4	4	4	0	4	4	5	4	4	4	4	0	4	2	1	3	3	5	4
Female	White - British	0	0	1	Yes	4	5	0	0	0	0	0	4	4	2	4	4	0	2	4	0	4	4	0	2	5	4	5	5	5	5	4	5	4	4	4	4	4	4	4	4	0	5	4	4	4	4	5	2
Female	White - British	1	0	0	Yes	4	0	0	0	0	1	0	1	2	2	1	1	0	0	2	0	3	2	2	5	1	2	4	0	1	5	4	3	4	2	3	1	4	4	2	2	1	3	0	2	0	0	0	1
Female	White - British	1	0	0	Yes	4	3	0	0	0	4	0	3	4	4	3	4	3	3	3	4	4	4	4	4	4	4	0	4	4	4	4	3	4	4	4	3	4	3	4	4	0	4	4	3	4	4	4	4
Female	White - British	0	1	0	Yes	0	5	5	5	5	5	5	0	0	5	0	5	5	5	5	5	5	5	5	5	0	5	5	5	5	5	5	5	5	5	0	0	5	5	5	5	5	5	0	0	0	0	0	0
Female	White - British	0	1	0	Yes	1	5	5	5	4	0	5	0	0	5	0	0	0	0	0	0	0	0	0	5	0	0	4	0	0	0	1	0	0	5	5	5	5	5	5	5	5	5	0	5	5	5	0	0
Female	White - British	1	0	0	Yes	3	3	1	1	5	4	5	3	3	3	1	1	3	1	2	5	5	3	3	3	3	3	0	3	4	4	3	5	5	3	NA	NA	NA	NA	NA	NA	NA	NA	NA	NA	NA	NA	NA	NA
Male	White - British	1	0	0	Yes	4	2	0	2	2	2	0	2	2	2	4	2	1	1	3	0	1	0	1	3	1	2	2	2	1	3	3	1	1	2	NA	NA	NA	NA	NA	NA	NA	NA	NA	NA	NA	NA	NA	NA
Female	White - British	0	0	1	Yes	5	5	5	5	5	5	2	5	5	2	5	5	5	5	5	5	5	5	5	5	5	5	5	5	5	5	5	5	5	5	5	5	5	5	5	5	5	5	5	5	5	5	5	5
Female	White - British	0	0	1	Yes	2	2	2	2	2	2	2	2	2	2	2	2	2	2	2	2	2	2	2	2	2	2	2	2	2	2	2	2	2	2	2	2	2	2	2	2	2	2	2	2	2	2	2	2
Male	White - British	1	0	0	Yes	0	5	0	0	4	5	0	0	0	5	0	5	0	0	5	0	5	0	0	5	0	5	4	0	0	0	3	5	5	5	5	0	5	4	5	5	5	5	0	0	0	5	0	0
Female	White - British	1	0	0	Yes	2	0	1	1	3	1	5	1	1	3	1	3	1	2	3	1	1	1	3	4	3	1	1	1	1	1	2	1	1	2	2	1	3	3	2	3	1	1	1	1	2	2	1	1
Female	White - British	1	0	0	Yes	4	4	0	0	0	4	0	4	4	4	4	4	4	4	4	4	4	4	4	4	4	4	4	4	4	4	4	4	4	4	4	4	4	4	4	4	0	4	4	4	4	4	4	4
Female	White - British	1	0	0	Yes	3	1	2	2	1	1	1	1	2	4	5	1	2	0	1	1	1	2	2	3	2	3	2	1	1	1	4	3	2	3	3	1	3	2	3	3	1	1	1	1	2	1	1	5
Female	White - British	1	0	0	Yes	5	5	5	5	4	0	5	0	0	0	0	0	0	0	0	5	5	5	5	5	5	5	5	5	5	5	2	1	1	5	5	5	5	5	5	5	5	5	5	5	5	5	5	5
Female	Mixed - White and Asian	1	0	0	Yes	0	5	5	5	5	5	5	0	5	5	0	5	5	5	0	5	5	5	5	5	0	5	5	5	5	5	5	5	5	5	5	5	5	5	5	5	5	5	0	5	5	5	0	5
Female	White - British	1	0	0	Yes	0	0	5	5	4	5	5	0	0	0	0	5	0	5	5	0	0	2	0	5	0	0	4	0	0	0	5	0	5	5	NA	NA	NA	NA	NA	NA	NA	NA	NA	NA	NA	NA	NA	NA
Female	Asian or Asian British - Indian	1	0	0	Yes	4	3	2	3	2	3	4	3	3	3	4	3	3	1	2	3	2	1	2	1	4	3	4	4	4	3	3	3	3	3	4	3	2	2	2	2	3	3	2	2	2	2	2	3
Female	White - British	1	0	0	Yes	5	0	0	0	0	0	0	4	3	1	0	0	5	3	3	1	3	4	4	2	4	4	3	0	0	2	4	4	5	4	2	2	4	4	4	3	0	4	5	4	5	4	3	4
Female	White - British	1	0	0	Yes	1	1	2	1	3	1	2	2	2	2	2	1	1	2	5	1	1	1	1	2	1	1	2	1	1	1	2	2	1	3	2	2	3	3	2	3	1	2	2	1	1	2	2	1
Male	White - British	1	0	0	Yes	0	0	0	0	0	0	0	0	0	0	0	0	0	0	0	0	0	0	0	0	0	0	0	0	0	0	0	0	0	0	0	0	0	0	0	0	0	0	0	0	0	0	0	0
Female	White - British	1	0	0	Yes	4	2	2	0	0	1	1	2	1	1	2	0	2	3	1	2	1	1	2	2	1	1	4	0	0	1	3	0	0	2	0	0	0	1	1	1	4	0	0	0	1	1	0	0
Female	White - British	1	0	0	Yes	1	1	0	0	1	2	1	0	0	4	2	1	1	2	1	1	1	1	2	2	1	1	4	0	0	0	1	1	2	2	2	1	3	4	2	4	1	1	0	1	1	1	2	1
Male	White - British	1	0	0	Yes	0	0	5	5	5	5	5	0	0	5	0	5	5	5	5	5	5	0	0	5	0	5	4	0	0	0	0	0	0	0	5	0	5	0	0	5	5	0	0	0	0	0	0	0
Female	White - British	1	0	0	Yes	3	3	0	1	1	4	1	4	4	3	4	2	3	3	3	3	3	3	3	3	4	3	1	3	3	3	3	3	3	3	4	4	4	4	4	4	1	3	2	3	3	4	4	3
Female	Asian or Asian British - Pakistani	0	1	0	Yes	1	2	1	2	2	1	1	1	2	1	2	1	2	1	2	1	3	3	2	2	2	3	2	2	3	3	3	3	2	2	0	1	2	1	1	1	2	1	1	3	1	2	2	1
Female	Black or Black British - Caribbean	1	0	0	Yes	4	4	1	1	0	1	1	4	4	4	4	3	4	4	4	2	4	4	4	4	4	4	0	4	4	4	4	4	4	4	4	4	4	4	4	4	1	4	3	4	4	4	3	2
Female	White - Other white ethnic group	1	0	0	Yes	3	1	1	0	4	0	5	0	1	1	3	0	1	0	0	1	1	1	3	1	0	3	4	0	1	1	1	1	3	2	1	0	4	0	5	2	1	3	1	1	0	1	0	0
Female	White - British	1	0	0	Yes	2	0	4	0	2	0	5	2	2	0	0	0	0	0	2	0	2	0	0	5	0	3	4	1	0	0	4	0	3	2	2	0	4	4	0	2	0	0	0	0	0	0	0	0
Female	White - British	1	0	0	Yes	0	5	5	5	5	5	5	5	5	5	0	5	5	5	5	5	5	5	5	5	5	5	4	0	0	0	5	5	5	5	NA	NA	NA	NA	NA	NA	NA	NA	NA	NA	NA	NA	NA	NA
Female	White - British	1	0	0	Yes	0	5	5	5	5	5	5	0	5	5	0	5	0	0	0	0	5	5	5	5	0	5	4	0	0	0	5	5	5	5	5	5	5	5	0	5	5	5	5	5	0	5	0	5
Female	White - British	0	1	0	Yes	4	4	0	0	5	4	0	4	4	4	4	4	4	4	4	4	4	4	4	4	4	4	0	2	2	4	4	4	4	4	4	4	4	4	4	4	0	4	4	3	3	4	3	3
Male	Asian or Asian British - Pakistani	0	1	0	Yes	4	3	4	3	3	4	3	2	2	2	4	3	2	2	2	3	3	3	2	3	2	2	2	1	1	1	2	2	1	1	1	2	2	1	1	1	2	1	1	2	1	1	2	2
Female	White - British	1	0	0	Yes	3	2	3	1	2	2	2	1	1	1	0	0	0	0	0	0	0	0	0	0	1	2	3	2	2	1	0	0	5	1	1	1	4	4	1	1	2	1	1	0	0	0	0	0
Male	Asian or Asian British - Any other Asian background	1	0	0	Yes	3	2	2	3	2	4	3	3	4	4	4	2	3	4	4	4	3	3	4	3	4	3	2	3	3	3	2	2	2	2	3	2	3	3	3	2	2	2	3	3	3	3	2	3
Female	White - British	0	1	0	Yes	1	1	3	4	4	0	0	1	1	0	3	2	2	1	0	0	1	2	0	1	1	2	4	1	1	1	1	1	1	3	2	1	3	1	3	3	4	3	1	0	0	0	1	0
Female	White - British	1	0	0	Yes	1	5	2	1	1	1	5	1	2	2	2	0	1	1	1	1	3	1	1	1	1	3	3	1	1	2	1	1	1	3	1	1	2	1	2	2	3	2	1	1	1	1	1	0
Female	White - British	1	0	0	Yes	4	1	4	0	0	0	2	3	3	0	3	3	3	2	2	3	2	3	3	3	3	3	1	3	3	3	2	2	1	4	5	3	3	5	4	4	2	3	3	2	3	3	3	4
Female	White - British	1	0	0	Yes	4	1	3	3	4	1	1	2	3	4	3	3	3	1	3	3	3	1	4	4	4	4	4	4	3	4	1	4	3	4	3	3	4	3	3	1	3	3	3	3	3	3	3	4
Male	White - British	1	0	0	Yes	4	4	2	1	0	2	3	4	2	4	4	4	0	4	2	0	2	2	3	4	2	4	3	4	4	4	4	2	0	4	4	4	2	4	4	4	2	4	0	4	4	4	4	4
Female	White - British	0	1	0	Yes	4	0	0	0	0	4	0	4	4	4	0	0	0	2	2	0	0	2	4	0	5	5	2	2	2	2	4	3	0	0	0	2	2	4	0	2	2	2	0	2	2	2	0	0
Female	White - British	0	1	0	Yes	1	0	3	3	3	0	5	0	0	0	0	2	0	0	0	0	0	0	0	0	0	0	4	0	0	0	0	0	0	0	0	0	0	0	0	0	0	0	0	0	0	0	0	0
Female	White - British	0	0	1	Yes	2	0	4	0	1	0	3	0	2	1	1	0	0	0	0	0	1	1	1	1	1	1	3	0	0	0	1	1	3	4	1	1	2	2	1	1	3	1	1	1	1	1	1	1
Female	White - British	1	0	0	Yes	2	2	2	4	1	0	2	1	1	2	1	4	0	0	0	2	NA	1	1	1	1	1	2	2	0	0	0	0	0	4	0	0	4	0	0	0	4	3	0	1	0	0	0	0
Female	White - British	0	0	1	Yes	2	4	2	0	4	0	2	0	0	0	2	2	0	2	0	0	0	2	0	1	1	2	4	0	2	1	2	1	0	2	0	2	1	4	2	4	4	0	0	2	2	2	0	1
Male	White - British	1	0	0	Yes	4	4	5	5	2	2	0	2	2	5	5	5	5	5	5	0	0	0	0	5	0	5	5	0	0	5	5	5	0	0	0	0	0	0	0	5	0	0	0	0	0	0	0	0
		0	0	1	Yes	1	0	0	0	1	1	5	1	1	2	0	1	0	0	1	0	1	1	1	2	1	1	1	0	0	0	2	1	1	2	1	0	0	0	2	1	3	0	1	1	0	1	0	0
Male	White - British	1	0	0	Yes	4	4	0	0	4	4	0	4	4	4	4	4	4	4	4	2	4	4	4	4	4	4	0	4	4	4	4	4	4	4	4	4	4	4	4	4	0	4	4	4	4	4	4	4
Male	Black of Black British - Caribbean	1	0	0	Yes	4	4	2	4	4	4	5	4	4	4	4	2	4	2	4	4	5	4	4	4	5	5	0	4	4	5	4	5	0	4	4	5	5	4	2	2	4	4	2	2	2	5	5	4
Male	Other ethnic group - Other	1	0	0	Yes	5	4	1	5	1	4	0	4	4	4	4	4	4	4	4	4	4	4	4	4	4	4	4	4	4	4	4	4	4	4	4	4	4	4	4	4	4	4	4	4	4	4	4	4
Female	White - British	1	0	0	Yes	4	3	2	3	4	0	2	2	2	2	2	2	0	0	0	2	0	0	1	1	1	1	4	0	1	1	2	0	0	0	2	1	2	4	1	2	2	2	2	2	1	0	0	3
Male	White - British	1	0	0	Yes	3	0	0	0	0	3	0	3	3	3	1	2	0	3	2	0	3	3	0	3	0	3	2	3	1	2	3	3	3	3	3	2	3	1	3	3	0	2	0	1	0	0	0	0
Female	White - British	1	0	0	Yes	4	0	2	2	0	1	4	0	0	4	4	4	0	0	0	0	0	2	0	0	0	0	4	0	0	0	2	0	0	5	0	0	0	0	0	0	5	0	0	0	0	0	0	0
Female	Asian or Asian British - Any other Asian Background	1	0	0	Yes	3	0	3	2	3	1	1	2	2	2	4	3	1	2	2	1	2	1	1	2	2	1	1	2	2	2	2	2	2	2	2	2	2	1	1	1	3	2	1	1	1	1	1	1
Female	Prefer not to answer	1	0	0	Yes		5	0	1	2	3	2	2	2	4	3	4	1	2	1	1	1	1	1	1	1	1	2	1	1	1	2	1	0	1	1	1	2	3	2	2	1	1	0	1	1	1	1	1
Female	Asian or Asian British - Indian	0	1	0	Yes	1	2	0	2	4	1	1	1	2	1	2	1	2	2	0	0	0	0	0	0	1	1	1	0	0	1	1	0	1	0	2	0	0	1	1	1	2	0	0	0	1	0	0	0
Female	White - British	0	0	1	Yes	0	0	0	0	4	0	4	0	0	0	0	4	0	4	0	0	0	0	4	4	0	0	4	0	0	0	4	4	0	4	0	0	0	4	0	5	5	4	0	0	0	0	0	0
Male	White - British	0	1	0	Yes	3	4	2	2	1	4	0	1	1	3	5	4	3	4	2	4	2	3	4	2	3	3	3	2	2	1	3	2	2	4	3	1	3	4	4	2	0	3	2	3	2	0	1	2
Female	White - British	1	0	0	Yes	3	1	0	0	0	3	0	3	3	3	1	1	1	1	3	1	4	3	3	3	3	3	1	1	1	3	4	3	4	3	3	1	4	1	3	4	0	3	0	3	3	3	3	1
Male	White - British	0	0	1	Yes	4	5	0	5	0	5	5	4	4	5	4	4	4	0	4	0	4	2	0	4	4	4	0	2	2	4	4	0	4	4	4	2	4	4	5	4	0	5	0	0	5	0	2	0
Female	White - British	0	1	0	Yes	4	4	1	1	0	4	0	4	3	4	4	4	4	4	4	5	4	4	4	4	4	4	0	3	3	3	4	4	4	5	4	3	4	4	4	4	0	4	4	4	3	4	5	4
Male	White - British	1	0	0	Yes	4	2	0	0	0	3	0	4	4	3	3	3	3	4	4	4	4	3	3	3	3	4	4	3	3	3	3	3	2	4	3	3	2	3	4	4	3	3	3	3	3	3	4	4
Female	White - British	1	0	0	Yes	3	4	2	2	3	3	4	2	2	1	1	4	3	4	3	2	2	3	2	2	4	3	2	2	4	3	2	2	4	4	3	3	1	4	4	3	2	3	4	3	2	1	3	1
Male	White - British	1	0	0	Yes	4	4	0	0	0	4	4	4	4	4	0	4	0	4	2	0	4	0	2	4	4	4	0	0	2	4	4	4	0	4	4	4	4	4	4	4	2	0	4	4	0	0	0	0
Female	White - British	0	1	1	Yes	4	1	3	1	2	1	0	4	4	3	1	4	4	4	2	0	3	0	2	4	2	4	1	3	3	3	2	2	4	2	4	3	4	1	4	4	0	2	3	2	2	2	3	0
Female	White - British	1	0	0	Yes	4	4	0	2	4	1	4	4	4	4	4	4	4	4	4	4	4	4	4	4	4	1	4	4	4	4	4	4	0	4	4	5	4	4	4	4	0	4	4	4	4	4	4	4
Male	White - British	1	0	0	Yes	4	5	2	3	4	2	2	3	3	3	0	4	3	3	3	4	3	3	3	3	3	3	1	2	3	3	3	2	1	4	3	2	2	3	3	3	2	3	2	2	2	3	3	3
Male	White - British	1	0	0	Yes	4	4	0	0	2	4	2	4	4	4	4	4	4	4	4	4	4	4	4	4	4	4	0	4	4	4	4	3	4	4	4	4	4	4	4	4	1	4	4	4	4	4	4	4
Male	Black or Black British - African	1	0	0	Yes	4	4	0	0	4	4	0	4	4	4	4	4	4	4	4	4	4	4	4	4	4	4	0	4	4	4	0	4	4	4	4	4	4	4	4	4	0	4	4	4	4	0	4	4
Female	White - British	1	0	0	Yes	3	1	2	0	0	0	5	2	1	3	0	0	0	1	1	0	1	0	0	0	0	0	4	0	1	1	0	0	0	0	0	1	1	2	1	2	3	0	0	1	1	0	0	0
Male	Black or Black British - Caribbean	0	1	0	Yes	4	4	0	0	0	4	0	4	4	4	4	4	4	4	4	4	4	4	4	4	4	4	0	4	4	4	4	4	4	4	4	4	4	4	4	4	4	4	4	4	4	4	4	4
Female	White - Other white ethnic group	0	0	1	Yes	3	4	1	2	2	3	1	2	1	3	2	3	5	2	2	5	5	5	5	3	3	3	2	1	1	2	4	2	1	2	5	5	3	2	3	5	5	2	3	2	2	2	2	3
[truncated: 39 more columns]
