# Supplementary material for: Assessing mental health service user and carer involvement in physical health care planning: The development and validation of a new patient-reported experience measure
Source: PLoS One. 2019 Feb 13;14(2):e0206507. doi: 10.1371/journal.pone.0206507 (PMC6373938; doi:10.1371/journal.pone.0206507)
Supplement: S2 Table — (CSV) [file pone.0206507.s002.csv]

	Gender	WhatisyourethnicgroupPleaseTICKONEbox	WHATI0	Q1AreyouaServiceuser	Q1AreyouaCarer	Q1AreyouaBothaserviceuserandacarer	Q2Haveyouorthepersonyoucareforeverreceivedacareplan	Q3MycareplanincludesinformationaboutmyphysREC	Q3MYC0	Q4IknowwhoreadsthephysicalhealthRECOD	Q5ThecareplansaysthingsaboutmephysicalhealthREC	Q6ThecareplansaysthingsaboutmyphysicalheaREC	Q7IwasnotinvolvedinpreparingthephysicalheREC	Q8ThepurposeofincludingphysicalhealthinformREC	Q9PhysicalhealthinformationinmycareplanchaREC	Q10IamsatisfiedwiththeamountofphysicalheaREC	Q11IamsatisfiedwiththetypeofphysicalhealREC	Q12IunderstandwhatphysicalhealthinformationREC	Q13Mycareplangivesdetailsofmyphysic	Q14ThephysicalhealthinformationinmycareplREC	Q15MythoughtsaboutmyphysicalhealthareinclREC	Q16PhysicalhealthreviewsarecarriedoutinatREC	Q17IamhappywithallofthephysicalhealthinfREC	Q18.IaminvitedtocareplanningmeetingstodisREC	Q19ThedetailsofthephysicalhealthinformationREC	Q20IamsatisfiedwithmyinvolvementinphysicalREC	Q21DecisionsaboutphysicalhealthcareareexplaREC	Q22ThephysicalhealthinformationinmycareplaREC	Q23MypreferencesforphysicalhealthcareareinREC	Q24ThephysicalhealthinformationinmycareplaREC	Q25MyphysicalhealthneedsarenotmetbymycarREC	Q26ThecareplanhashelpedmeprepareforfutureREC	Q27InformationinmycareplanhashelpedmetomREC	Q28ThecareplanaddressesimportantphysicalheaREC	Q29IfeelIcouldsayifIhadanydisagreementsREC	Q30IfeelIhaveownershipoverthephysicalhealREC	Q31IwasgivenacopyofthephysicalhealthinfREC	Q32StaffinvolvedinmyphysicalhealthdiscussioREC	Q33ThephysicalhealthinformationprovidedinmyREC	Q34ThephysicalhealthinformationprovidedinmyREC	Q35ThewordsandtermsusedinthephysicalhealtREC	Q36IfeelcomfortableattendingdiscussionsaboutREC	Q37MyopiniononmyphysicalhealthisvaluedbyREC	Q38PhysicalhealthinformationinmycareplanisREC	Q39PhysicalhealthinformationinmycareplanisREC	Q40ImportantphysicalhealthcaredecisionsareeREC	Q41IwasaskedwhatIwantedinthephysicalhealREC	Q42IamresponsibleforwhatgoesintothephysicREC	Q43ThecareplancatersforalltheimportantaspREC
1	2	White - British		1	0	0	Yes	4		4	4	1	1	4	4	4	4	4	3	4	4	4	4	4	4	4	4	4	4	3	3	3	3	3	3	3	4	4	4	4	4	4	4	4	4	3	4	4	4
2	2	White - British		0	1	0	Yes	2		2	2	2	3	1	2	1	1	2	0	0	2	0	1	0	0	0	0	2	0	0	3	1	2	1	3	1	0	0	0	1	2	5	1	1	2	0	0	2	0
3	1	White - British		1	0	0	Yes	5		4	0	0	2	0	5	0	2	5	5	5	5	2	2	0	0	0	0	0	2	2	5	5	5	0	0	0	0	0	0	0	0	5	0	0	0	0	0	0	0
4	2	White - Other white ethnic group		1	0	0	Yes	4		4	0	0	0	4	0	4	4	4	4	4	4	4	4	4	4	4	4	4	4	4	1	4	4	4	4	4	4	4	4	4	4	4	4	4	0	4	4	4	4
5	2	White - British		1	0	0	Yes	3		1	0	0	4	1	1	1	0	3	0	0	0	3	2	0	1	1	2	1	1	2	3	0	1	2	2	0	0	2	1	0	2	3	2	3	1	3	0	0	0
6	2	White - Other white ethnic group		1	0	0	Yes	3		0	4	0	4	0	5	1	2	3	1	0	0	3	0	0	0	0	1	0	0	1	3	0	0	0	3	0	4	3	3	1	4	2	1	3	0	2	0	0	0
7	2	White - British		1	0	0	Yes	0		0	2	2	2	2	2	0	0	2	0	2	0	1	0	0	0	0	0	0	0	0	4	0	0	0	0	0	0	1	0	0	0	2	0	0	5	0	0	0	0
8	2	White - British		1	0	0	Yes	0		0	5	5	4	0	5	0	0	0	0	0	0	0	0	0	0	0	0	0	0	0	4	0	0	0	0	0	0	5	5	5	5	0	0	5	5	0	0	0	0
9	1	White - British		1	0	0	Yes	1		1	5	1	4	1	5	5	5	3	1	0	0	0	1	0	0	0	0	1	1	0	3	0	0	1	1	0	0	0	1	0	1	5	2	2	1	1	0	0	0
10	2	White - British		0	1	0	Yes	4		4	0	0	0	4	0	4	4	4	4	4	4	4	4	4	4	4	4	4	4	4	0	4	4	4	4	4	4	4	4	4	4	4	4	4	0	4	4	4	4
11	1	White - British		0	0	1	Yes	0		0	2	2	4	0	2	0	0	0	0	0	0	0	0	0	0	0	0	0	0	0	4	0	0	0	0	0	0	0	0	0	5	0	0	0	0	0	0	0	0
12	2	Mixed - White and Asian		1	0	0	Yes	0		0	5	5	4	0	5	0	0	0	0	0	0	0	0	0	0	0	0	0	0	0	0	0	0	0	0	0	0	0	0	0	5	0	0	0	5	0	0	0	0
13	1	White - British		1	0	0	Yes	4		4	1	0	3	1	0	2	2	3	0	4	0	4	3	1	3	3	1	3	3	4	2	0	3	3	2	2	4	4	4	3	4	4	4	4	0	2	1	2	3
14	2	White - British		1	0	0	Yes	2		4	0	0	0	4	0	4	4	4	0	4	4	4	4	4	4	4	5	2	4	4	0	5	5	5	4	4	4	4	4	1	4	4	4	4	0	5	4	4	1
15	1	White - British		0	0	1	Yes	4		1	0	1	0	0	0	1	1	1	1	4	4	4	1	0	4	0	1	4	0	4	1	0	0	0	4	1	4	4	4	0	1	4	1	4	0	1	4	1	0
16	1	White - British		1	0	0	Yes	0		1	5	5	5	5	5	5	5	5	0	0	0	0	0	0	0	0	0	0	0	0	4	0	0	0	0	0	0	0	0	0	5	5	5	5	5	5	0	0	0
17	2	White - British		1	0	0	Yes	0		5	5	5	5	0	5	0	5	5	0	5	0	0	0	0	5	0	0	5	0	0	4	0	0	0	5	0	5	0	5	5	5	5	0	5	5	5	0	5	0
18	2	White - British		0	1	0	Yes	4		0	4	0	0	2	2	1	1	3	1	1	1	2	1	1	1	0	3	3	1	3	1	1	2	2	1	0	3	3	2	2	0	0	2	4	4	2	1	1	1
19	1	Black or Black British - Caribbean		0	1	0	Yes	3		3	3	0	0	3	0	4	4	4	4	4	4	4	4	4	4	4	4	4	4	4	4	4	4	4	4	4	4	4	4	4	4	4	4	4	4	4	4	4	4
20	1	White - British		1	0	0	Yes	4		3	1	1	1	4	1	4	4	2	3	0	3	4	3	3	3	3	3	3	2	4	1	2	3	3	4	3	4	4	3	4	4	4	4	4	1	4	4	3	3
21	2	White - British		1	0	0	Yes	3		3	1	1	1	4	1	4	3	3	3	4	4	3	3	3	4	3	3	3	3	3	1	2	3	3	4	4	4	4	3	3	3	3	3	3	1	3	3	3	3
22	2	White - British		0	1	0	Yes	1		1	1	1	1	2	2	1	1	1	1	1	1	1	1	1	2	1	1	1	1	1	1	1	1	1	2	1	2	2	2	1	2	2	2	2	2	2	2	1	2
23	2	White - British		0	0	1	Yes	0		4	2	4	2	4	4	0	0	0	2	2	2	2	2	0	0	4	0	4	2	2	4	2	2	0	2	4	0	2	0	4	0	4	2	0	4	4	0	4	0
24	2	White - British		1	0	0	Yes	3		2	0	0	2	2	0	4	4	4	5	3	0	5	4	5	2	5	5	5	5	5	5	2	5	3	4	2	3	5	4	3	4	5	5	4	0	3	1	0	3
25	2	White - British		1	0	0	Yes	1		0	5	5	0	0	0	0	0	0	0	0	0	0	0	0	0	0	1	0	0	0	4	0	0	0	0	0	0	0	0	0	5	2	0	5	5	0	0	0	0
26	2	White - British		1	0	0	Yes	5		0	5	5	4	0	5	0	5	0	5	5	0	0	0	0	0	0	0	0	0	5	5	0	0	5	0	0	0	0	0	5	5	0	0	5	5	0	0	0	5
27	2	White - British		1	0	0	Yes	1		1	2	1	4	0	2	0	0	1	0	0	0	3	1	0	1	3	2	0	0	0	2	0	2	0	1	0	0	1	0	0	2	3	0	2	1	1	0	1	0
28	2	Asian or Asian British - Any other Asian background		1	0	0	Yes	1		0	5	5	5	5	5	0	0	0	5	5	0	1	0	0	0	0	0	0	0	0	4	0	1	0	5	0	0	5	0	0	0	0	0	5	5	0	0	0	0
29	1			1	0	0	Yes	3		4	0	5	1	4	0	4	4	4	4	4	4	4	4	2	2	3	4	4	4	4	0	4	4	4	4	4	2	4	3	4	4	3	4	4	0	4	3	3	3
30	2	Asian or Asian British - Indian		1	0	0	Yes	4		4	4	2	2	3	1	4	4	4	4	3	4	3	3	4	3	3	4	4	4	4	3	4	4	4	3	4	4	4	4	4	3	3	4	4	1	3	3	3	4
31	2	Asian or Asian British - Indian		1	0	0	Yes	3		3	2	1	2	3	1	3	3	3	2	3	3	3	3	2	3	3	3	3	2	3	1	3	3	3	3	2	3	3	3	2	3	3	3	4	1	2	2	2	3
32	1	White - British		0	0	1	Yes	3		2	1	1	1	4	1	3	3	4	3	3	5	3	3	4	4	4	3	4	5	3	1	3	4	4	3	3	3	4	4	3	3	4	4	4	0	4	3	3	4
33	1	Asian or Asian British - Pakistani		0	0	1	Yes	3		3	2	3	3	2	3	3	2	3	2	4	2	2	4	2	4	4	4	3	4	3	NA	2	2	4	2	4	3	3	4	3	4	2	3	2	3	2	3	3	3
34	2	White - British		0	1	0	Yes	5		5	5	5	5	5	5	5	5	5	5	5	5	0	5	0	0	0	0	5	5	5	5	0	0	5	5	0	0	5	5	5	5	5	5	5	5	0	0	5	0
35	1	White - British		1	0	0	Yes	0		0	5	5	5	5	5	5	5	5	5	5	5	4	5	5	5	5	4	5	5	5	0	0	0	0	5	0	0	3	5	5	5	4	0	5	5	4	0	0	0
36	2	White - British		1	0	0	Yes	2		1	0	0	3	2	0	3	3	3	1	3	1	0	3	1	2	1	1	2	1	3	1	1	1	1	1	1	3	1	2	2	3	4	4	4	1	1	1	1	1
37	1	White - British		0	1	0	Yes	0		5	5	5	5	5	5	0	0	4	0	5	5	0	0	0	5	0	0	5	5	5	4	0	0	0	5	5	5	5	5	5	5	2	1	5	5	0	0	0	0
38	1	White - British		1	0	0	Yes	4		4	0	0	4	4	0	4	4	4	4	4	5	0	0	0	4	4	4	4	4	4	0	0	0	4	4	0	0	4	4	0	4	4	4	4	0	0	4	4	4
39	2	White - British		1	0	0	Yes	0		0	5	5	5	5	5	5	5	5	0	5	5	5	5	0	5	5	5	5	0	5	4	0	0	0	0	0	0	5	5	0	5	0	5	5	5	5	0	5	5
40	2	White - British		1	0	0	Yes	4		1	2	4	4	1	5	1	3	4	4	1	0	3	2	3	0	1	3	1	4	4	2	3	3	3	3	2	0	3	5	5	3	4	3	2	3	3	0	0	3
41	2	White - British		0	0	1	Yes	3		0	4	4	4	4	3	0	0	4	0	0	0	0	0	3	0	0	0	0	0	0	4	1	0	0	0	0	2	0	0	0	1	1	0	1	1	0	0	0	0
42	1	Asian or Asian British - Indian		0	1	0	Yes	4		0	0	0	1	2	2	4	4	4	4	2	3	1	2	0	3	2	2	3	2	2	3	2	2	3	3	2	1	2	2	1	3	3	3	3	2	1	1	2	2
43	2	White - British		1	0	0	Yes	0		5	5	5	5	5	5	1	5	5	5	5	0	5	5	0	5	5	5	5	0	5	4	0	0	0	5	5	5	5	5	0	5	2	5	5	5	5	0	5	0
44	2	White - British		1	0	0	Yes	1		0	5	5	2	1	5	1	1	3	1	1	1	1	1	1	1	1	1	1	2	1	4	0	0	1	0	0	0	0	0	0	5	4	3	3	0	3	2	1	0
45	2	White - British		0	0	1	Yes	4		2	1	1	1	3	1	3	3	4	2	4	3	1	2	4	4	4	4	4	2	4	1	2	2	3	4	4	4	4	5	1	4	4	5	4	1	2	2	4	2
46	2	White - Other ethnic group		1	0	0	Yes	2		1	1	0	3	0	1	1	1	3	1	1	1	2	1	0	1	1	0	2	1	3	4	1	3	1	0	2	0	2	5	1	5	4	3	5	5	0	0	2	0
47	2	White - British		1	0	0	Yes	1		0	4	0	4	5	2	2	1	2	0	0	2	1	0	0	0	2	4	5	0	3	3	0	2	2	3	0	4	3	2	1	4	4	4	2	0	3	1	1	1
48	2	White - British		0	1	0	Yes	1		1	2	0	4	0	5	0	0	0	0	1	0	5	0	0	0	0	0	0	0	1	3	0	0	0	1	0	0	5	0	0	1	2	1	2	2	0	0	0	0
49	1	White - British		1	0	0	Yes	3		1	1	3	4	1	2	1	1	1	0	1	0	0	0	1	1	1	1	0	1	1	4	1	0	0	1	0	3	3	1	0	0	1	1	3	2	2	0	0	0
50	1	White - British		1	0	0	Yes	4		4	0	0	3	3	0	1	3	4	3	4	2	0	0	0	3	1	2	3	2	3	2	2	2	2	3	3	0	2	3	0	3	4	4	4	0	2	0	3	0
51	2	White - British		1	0	0	Yes	0		5	5	5	5	5	5	0	0	5	0	5	0	0	0	0	5	5	5	5	5	5	4	0	0	0	5	5	5	5	5	0	5	5	5	5	5	5	5	5	0
52	2	White - British		1	0	0	Yes	2		2	0	0	3	1	1	2	2	3	2	1	1	1	2	1	2	1	2	3	3	2	3	2	2	1	3	2	1	4	2	1	3	3	3	3	1	2	2	2	1
53	2	Asian or Asian British - Pakistani		0	0	1	Yes	4		3	3	3	4	4	3	2	1	3	4	3	3	3	4	3	3	4	3	2	4	3	3	3	4	3	3	2	3	4	3	3	2	4	3	3	3	4	3	2	4
54	2	White - British		1	0	0	Yes	1		2	NA	3	NA	2	NA	5	5	5	2	5	3	2	5	5	3	5	5	1	2	3	NA	2	3	1	NA	3	5	5	5	5	5	NA	NA	NA	NA	5	3	5	3
55		White - British		1	0	0	Yes	2		1	2	1	4	4	1	3	3	4	2	3	1	1	2	1	1	1	1	2	1	3	2	1	1	2	2	2	3	4	2	2	3	4	4	4	1	2	1	1	1
56	1	White - British		1	0	0	Yes	1		0	2	1	4	1	2	2	2	2	1	1	1	1	2	1	1	1	1	2	2	2	3	2	2	2	3	2	3	3	2	2	2	3	2	2	2	2	1	1	2
57		Prefer not to answer		1	0	0	Yes	4		4	2	2	2	2	2	2	2	4	2	4	2	3	2	2	1	1	2	2	1	1	2	1	1	2	2	1	0	1	1	1	2	3	2	2	1	2	0	1	1
58	1	White - British		1	0	0	Yes	0		5	5	5	5	5	5	5	5	5	5	5	5	5	5	0	5	5	0	5	5	5	0	5	5	0	3	5	5	5	5	5	5	4	0	5	5	0	0	5	5
59	2	Asian or Asian British - Any other Asian background		1	0	0	Yes	2		1	3	3	3	1	3	2	2	1	1	1	1	1	1	1	1	1	1	1	1	1	2	1	2	1	1	1	1	1	1	1	1	1	1	1	2	1	1	1	1
60	2	White - British		1	0	0	Yes	3		0	3	1	4	1	5	1	1	4	1	1	1	1	1	1	1	1	1	1	1	1	4	1	1	1	2	1	1	2	2	2	2	3	2	2	1	1	1	1	1
61	2	White - British		1	0	0	Yes	3		4	2	0	4	4	2	1	1	3	1	4	0	2	2	0	1	1	4	4	1	2	4	0	1	4	4	1	4	3	4	0	4	2	1	3	0	4	0	0	1
62	1	White - British		1	0	0	Yes	2		0	2	0	4	0	0	4	3	4	0	2	0	0	3	0	1	2	1	3	0	3	2	2	3	2	4	3	4	4	4	2	4	3	3	4	0	1	0	0	2
63	2	White - British		1	0	0	Yes	4		3	2	3	0	3	2	4	4	3	3	2	3	3	3	2	3	2	3	3	2	3	0	2	3	2	3	3	4	3	3	2	2	3	3	3	2	3	3	3	3
64	2	White - British		1	0	0	Yes	0		5	0	0	5	5	0	1	5	5	0	5	5	5	5	0	5	1	3	5	0	5	3	0	2	0	4	5	0	5	5	5	5	3	3	5	5	4	0	5	0
65	2	White - Other White Ethnic Group		0	0	1	Yes	1		0	0	4	0	5	5	5	0	0	0	1	1	0	0	0	0	0	1	0	0	0	4	0	4	0	0	0	0	3	0	0	0	0	0	0	3	0	0	0	0
66	2	White - British		1	0	0	Yes	5		5	5	5	5	5	5	5	5	5	5	5	5	3	5	5	5	5	3	5	5	5	5	5	5	5	5	5	5	3	5	5	5	3	5	5	5	3	5	5	5
67	2	White - British		0	1	0	Yes	1		0	2	3	3	1	3	0	1	2	1	0	2	1	1	0	2	1	1	1	1	2	0	0	0	0	2	1	1	2	1	0	3	2	1	3	2	1	0	0	0
68	1	White - British		1	0	0	Yes	5		5	5	5	4	0	5	0	0	0	5	5	0	0	0	0	0	2	2	2	0	2	3	0	0	0	4	4	0	5	2	0	2	3	4	5	2	2	1	3	0
[truncated: 47 more columns]
